# Supplementary material for: Improved genome recovery and integrated cell-size analyses of individual uncultured microbial cells and viral particles
Source: Nat Commun. 2017 Jul 20;8:84. doi: 10.1038/s41467-017-00128-z (PMC5519541; doi:10.1038/s41467-017-00128-z)
Supplement: Supplementary file 2 — Supplementary Data 1 [file 41467_2017_128_MOESM2_ESM.xlsx]

## Sheet: Sheet1
SAG	Diameter	G+C	Phylum	Classification evidence			WGA	Reads	Contigs	Assembly s.	Longest c.
AG-213-F20	0.15	37	Thaumarchaeota	CheckM			MDA	2436691	37	388219	30175
AG-213-N15	0.15	37	Thaumarchaeota	CheckM			MDA	913649	21	292700	40197
Thaumarchea average	0.15	37						1675170	29	340460	35186
AG-212-B14	0.71	57	Acidobacteria		Metaxa	PCR	WGA-X	67315	33	218254	25154
AG-212-D20	1.29	62	Acidobacteria	CheckM	Metaxa	PCR	WGA-X	112386	49	344052	28458
AG-212-G05	0.55	61	Acidobacteria		Metaxa	PCR	WGA-X	121878	31	246651	21496
AG-212-G08	0.43	65	Acidobacteria	CheckM			WGA-X	161842	20	141817	19074
AG-212-J06	1.06	54	Acidobacteria	CheckM		PCR	WGA-X	58470	28	162482	19731
AG-212-K13	0.42	64	Acidobacteria	CheckM		PCR	WGA-X	251952	25	218269	31820
AG-212-P03	0.43	64	Acidobacteria		Metaxa	PCR	WGA-X	228094	15	99756	15703
AG-212-P17	4.86	54	Acidobacteria		Metaxa	PCR	WGA-X	69491	21	151552	20265
AG-213-M21	1.79	49	Acidobacteria	CheckM		PCR	MDA	1683626	6	65503	27297
Acidobacteria average	1.28	59						306117	25	183148	23222
AG-212-A16	0.46	65	Actinobacteria	CheckM			WGA-X	45393	26	182722	22352
AG-212-B03	0.19	65	Actinobacteria	CheckM	Metaxa	PCR	WGA-X	55016	13	118162	20818
AG-212-B04	0.25	65	Actinobacteria		Metaxa		WGA-X	36989	14	78382	14107
AG-212-B11	0.46	67	Actinobacteria	CheckM	Metaxa	PCR	WGA-X	124120	15	84223	17842
AG-212-C18	0.26	68	Actinobacteria	CheckM	Metaxa	PCR	WGA-X	168495	27	204982	29877
AG-212-C20	0.23	64	Actinobacteria			PCR	WGA-X	214520	13	98393	16431
AG-212-D09	0.76	66	Actinobacteria			PCR	WGA-X	761331	32	272245	31399
AG-212-D13	0.34	66	Actinobacteria	CheckM	Metaxa	PCR	WGA-X	84943	16	120044	22497
AG-212-E03	0.95	69	Actinobacteria	CheckM	Metaxa	PCR	WGA-X	67073	24	179197	24483
AG-212-F05	0.5	67	Actinobacteria		Metaxa	PCR	WGA-X	103998	9	61790	18032
AG-212-G07	0.21	66	Actinobacteria		Metaxa	PCR	WGA-X	88073	10	82721	22232
AG-212-L10	0.24	67	Actinobacteria			PCR	WGA-X	340413	7	69891	20512
AG-212-M14	0.16	65	Actinobacteria		Metaxa	PCR	WGA-X	232067	32	271513	32896
AG-212-N17	0.22	66	Actinobacteria	CheckM			WGA-X	1147122	27	306435	50608
AG-212-O20	0.33	67	Actinobacteria	CheckM	Metaxa	PCR	WGA-X	266334	37	243631	22359
AG-212-P06	0.21	68	Actinobacteria	CheckM	Metaxa	PCR	WGA-X	144714	15	136590	19769
AG-212-P21	0.38	66	Actinobacteria	CheckM			WGA-X	166820	26	195757	22817
Actinobacteria average	0.36	66						238084	20	159216	24061
AG-212-G16	0.59	34	Bacteroidetes	CheckM	Metaxa	PCR	WGA-X	289988	54	656614	54372
Bacteroidetes average	0.59	34						289988	54	656614	54372
AG-213-C07	0.05	39	Dependentiae		Metaxa	PCR	MDA	3924673	8	40525	9768
TM7 average	0.05	39						3924673	8	40525	9768
AG-212-F08	0.2	45	Chlamydiae		Metaxa		WGA-X	93862	24	183774	13810
AG-212-G02	0.19	49	Chlamydiae	CheckM			WGA-X	115745	42	240694	16468
AG-212-G23	0.14	44	Chlamydiae		Metaxa		WGA-X	128749	30	232901	16208
AG-212-K15	0.24	44	Chlamydiae	CheckM			WGA-X	115879	24	199452	21053
AG-212-L17	0.08	50	Chlamydiae	CheckM			WGA-X	156133	2	54159	49932
AG-213-A10	0.17	42	Chlamydiae	CheckM	Metaxa		MDA	2494993	45	317212	18542
AG-213-C21	0.07	46	Chlamydiae	CheckM			MDA	802962	19	190468	38926
AG-213-D15	0.43	40	Chlamydiae	CheckM	Metaxa		MDA	702981	40	281108	20546
AG-213-E11	0.28	43	Chlamydiae	CheckM	Metaxa		MDA	1801678	82	969974	75597
AG-213-G20	0.62	43	Chlamydiae	CheckM			MDA	2685642	62	443704	35249
AG-213-I21	0.29	38	Chlamydiae	CheckM			MDA	2271220	74	537280	48155
AG-213-O18	0.52	37	Chlamydiae	CheckM	Metaxa		MDA	912980	64	709091	71100
Chlamydiae average	0.27	43						1023569	42	363318	35466
AG-212-C10	2.38	62	Chloroflexi			PCR	WGA-X	81335	41	285832	16918
AG-212-G13	0.63	64	Chloroflexi	CheckM			WGA-X	215354	11	45299	9683
AG-212-J05	1.57	68	Chloroflexi		Metaxa		WGA-X	130261	17	154071	26492
AG-212-M09	1.59	62	Chloroflexi			PCR	WGA-X	85956	34	191434	21306
Chloroflexi average	1.54	64						128227	26	169159	18600
AG-213-L16	0.14	54	Elusimicrobia	CheckM	Metaxa	PCR	MDA	37927	5	52283	29134
Elusimicrobia average	0.14	54						37927	5	52283	29134
AG-212-O11	0.72	NA	Firmicutes			PCR	WGA-X	160553	0	0	NA
Firmicutes average	0.72	NA						160553	NA	0	NA
AG-212-D14	0.27	62	Gemmatimonadetes	CheckM			WGA-X	263756	15	98642	20129
AG-212-E20	0.51	65	Gemmatimonadetes	CheckM	Metaxa		WGA-X	106205	40	317348	34527
AG-212-P22	0.48	61	Gemmatimonadetes			PCR	WGA-X	128771	39	324064	29013
Gemmatimonadetes average	0.42	63						166244	31	246685	27890
AG-212-C14	0.18	54	Nitrospirae			PCR	WGA-X	59603	33	215752	19208
AG-212-E16	0.25	56	Nitrospirae	CheckM		PCR	WGA-X	87442	32	257992	31691
AG-212-J14	0.23	55	Nitrospirae	CheckM		PCR	WGA-X	122375	26	353176	46165
AG-212-N08	0.39	55	Nitrospirae			PCR	WGA-X	78161	28	262190	39214
AG-213-L19	0.21	55	Nitrospirae	CheckM			MDA	300951	11	148722	70631
Nitrospirae average	0.25	55						129706	26	247566	41382
AG-212-C04	1.08	63	Planctomycetes		Metaxa	PCR	WGA-X	54435	30	173435	22213
AG-212-D15	1	59	Planctomycetes			PCR	WGA-X	68950	11	158087	35845
AG-212-D17	0.25	65	Planctomycetes		Metaxa		WGA-X	150355	17	110250	25805
AG-212-E22	1.64	58	Planctomycetes			PCR	WGA-X	85436	22	255273	38898
AG-212-F19	1.73	61	Planctomycetes			PCR	WGA-X	114488	35	283385	41013
AG-212-G17	0.9	61	Planctomycetes		Metaxa	PCR	WGA-X	147935	44	410547	49284
AG-212-G18	2.04	58	Planctomycetes			PCR	WGA-X	128501	32	267592	33583
AG-212-I15	0.98	53	Planctomycetes			PCR	WGA-X	171303	21	184305	26140
AG-212-I22	0.35	57	Planctomycetes		Metaxa	PCR	WGA-X	95516	25	224392	34389
AG-212-J16	1.54	61	Planctomycetes		Metaxa	PCR	WGA-X	103317	52	244287	13960
AG-212-K02	1.42	60	Planctomycetes			PCR	WGA-X	133781	43	382014	41496
AG-212-K05	0.52	59	Planctomycetes			PCR	WGA-X	51620	18	98743	22911
AG-212-L16	5.23	63	Planctomycetes		Metaxa	PCR	WGA-X	223460	9	66564	12328
AG-212-M04	2	61	Planctomycetes		Metaxa	PCR	WGA-X	145345	56	418270	25555
AG-212-M13	0.56	59	Planctomycetes			PCR	WGA-X	88227	31	204913	17692
AG-212-N02	6.63	65	Planctomycetes		Metaxa	PCR	WGA-X	157618	49	346434	20188
AG-212-N15	0.76	61	Planctomycetes	CheckM			WGA-X	84238	29	243685	28524
AG-212-N16	0.76	57	Planctomycetes	CheckM		PCR	WGA-X	81576	30	178741	24678
AG-212-N19	1.62	64	Planctomycetes	CheckM		PCR	WGA-X	109480	52	297880	25213
AG-212-O03	1.13	54	Planctomycetes		Metaxa	PCR	WGA-X	88181	17	115167	21402
AG-212-O22	0.71	61	Planctomycetes			PCR	WGA-X	171507	58	483113	35317
AG-212-P05	0.44	66	Planctomycetes	CheckM			WGA-X	95147	37	191552	15724
AG-212-P07	0.59	57	Planctomycetes	CheckM			WGA-X	57242	20	167557	51406
AG-212-P20	2.01	59	Planctomycetes	CheckM			WGA-X	110030	48	297100	16615
AG-213-L02	0.72	58	Planctomycetes	CheckM			MDA	1704892	15	80068	16368
Planctomycetes average	1.46	60						176903	32	235334	27862
AG-212-A01	3.71	61	Proteobacteria			PCR	WGA-X	16653	6	23232	7365
AG-212-A02	0.24	65	Proteobacteria			PCR	WGA-X	43844	27	175684	27721
AG-212-A04	0.2	54	Proteobacteria	CheckM			WGA-X	48142	14	104006	16749
AG-212-A09	0.14	37	Proteobacteria	CheckM	Metaxa	PCR	WGA-X	99006	39	295112	70315
AG-212-A10	0.55	60	Proteobacteria	CheckM			WGA-X	55781	6	81271	30571
AG-212-B02	0.2	63	Proteobacteria	CheckM	Metaxa	PCR	WGA-X	52337	19	122992	23003
AG-212-B05	0.24	62	Proteobacteria			PCR	WGA-X	70873	8	66616	19241
AG-212-B09	0.23	64	Proteobacteria	CheckM		PCR	WGA-X	51790	13	103724	22541
AG-212-B15	0.47	57	Proteobacteria		Metaxa	PCR	WGA-X	41523	11	115104	35916
AG-212-B18	0.76	64	Proteobacteria	CheckM			WGA-X	67789	17	177781	27467
AG-212-B21	3.23	57	Proteobacteria			PCR	WGA-X	30658	13	86719	18225
AG-212-B23	0.2	65	Proteobacteria	CheckM			WGA-X	63887	11	66822	13789
AG-212-C02	0.3	66	Proteobacteria	CheckM			WGA-X	74898	34	214052	40804
AG-212-C16	0.1	63	Proteobacteria	CheckM	Metaxa	PCR	WGA-X	123610	34	270214	28550
AG-212-C23	0.48	65	Proteobacteria	CheckM			WGA-X	93286	33	212909	19164
AG-212-D04	0.21	38	Proteobacteria	CheckM			WGA-X	179372	41	394667	48814
AG-212-D07	0.34	65	Proteobacteria			PCR	WGA-X	93065	23	180847	36246
AG-212-D19	0.38	58	Proteobacteria			PCR	WGA-X	106923	29	296539	25196
AG-212-D23	0.19	61	Proteobacteria		Metaxa	PCR	WGA-X	74628	12	102552	45206
AG-212-E05	0.18	55	Proteobacteria			PCR	WGA-X	75015	6	67784	23156
AG-212-E07	0.69	60	Proteobacteria			PCR	WGA-X	36076	18	81660	14635
AG-212-E10	0.46	62	Proteobacteria		Metaxa	PCR	WGA-X	122509	27	225903	21669
AG-212-E11	0.33	60	Proteobacteria		Metaxa	PCR	WGA-X	72009	20	118551	18592
AG-212-E17	0.34	65	Proteobacteria	CheckM	Metaxa	PCR	WGA-X	101196	41	301484	30731
AG-212-F13	0.35	63	Proteobacteria	CheckM			WGA-X	135423	35	352081	74606
AG-212-F14	0.2	64	Proteobacteria	CheckM	Metaxa	PCR	WGA-X	460550	26	205341	35198
AG-212-F16	1.69	59	Proteobacteria		Metaxa	PCR	WGA-X	395765	1	2587	2587
AG-212-F20	0.51	68	Proteobacteria	CheckM		PCR	WGA-X	142638	37	242993	23685
AG-212-F22	0.07	56	Proteobacteria			PCR	WGA-X	78641	8	139253	51773
AG-212-F23	0.1	37	Proteobacteria		Metaxa	PCR	WGA-X	152432	39	418889	68840
AG-212-G04	0.53	58	Proteobacteria			PCR	WGA-X	83195	15	134216	25237
AG-212-G11	0.2	65	Proteobacteria	CheckM	Metaxa	PCR	WGA-X	1014078	71	1100478	68905
AG-212-G15	0.32	61	Proteobacteria	CheckM	Metaxa	PCR	WGA-X	101847	29	219140	21558
AG-212-G21	0.16	45	Proteobacteria	CheckM			WGA-X	155637	22	181837	18011
AG-212-I06	0.34	63	Proteobacteria	CheckM			WGA-X	144848	17	156631	40561
AG-212-I08	0.49	61	Proteobacteria		Metaxa	PCR	WGA-X	92231	22	243909	37765
AG-212-I10	2.03	64	Proteobacteria	CheckM			WGA-X	125601	48	340982	35186
AG-212-I13	0.14	64	Proteobacteria		Metaxa	PCR	WGA-X	171652	36	237350	15921
AG-212-I17	0.17	65	Proteobacteria	CheckM			WGA-X	114952	36	263311	23711
AG-212-I19	0.4	64	Proteobacteria		Metaxa	PCR	WGA-X	148607	35	319367	48130
AG-212-I20	0.42	63	Proteobacteria	CheckM	Metaxa	PCR	WGA-X	179817	18	137885	17743
AG-212-J08	0.35	63	Proteobacteria	CheckM		PCR	WGA-X	126139	31	297512	29439
AG-212-J11	0.78	64	Proteobacteria		Metaxa	PCR	WGA-X	114559	34	288685	30396
AG-212-J13	0.19	65	Proteobacteria	CheckM			WGA-X	583782	29	253117	54187
AG-212-J15	0.28	59	Proteobacteria		Metaxa	PCR	WGA-X	218590	26	187952	19923
AG-212-J23	0.13	64	Proteobacteria	CheckM	Metaxa	PCR	WGA-X	119114	28	208621	27771
AG-212-K08	0.16	60	Proteobacteria	CheckM			WGA-X	136963	28	259493	31988
AG-212-K11	0.18	65	Proteobacteria			PCR	WGA-X	62672	9	108051	53677
AG-212-K14	0.49	67	Proteobacteria	CheckM	Metaxa	PCR	WGA-X	263430	60	560904	73732
AG-212-K18	0.34	59	Proteobacteria	CheckM			WGA-X	101192	33	261357	27706
AG-212-K19	0.14	65	Proteobacteria	CheckM			WGA-X	128550	32	242584	21942
AG-212-K22	0.21	58	Proteobacteria	CheckM	Metaxa	PCR	WGA-X	188909	16	102120	11510
AG-212-L02	0.14	61	Proteobacteria		Metaxa		WGA-X	172051	7	39357	12964
AG-212-L03	0.13	62	Proteobacteria		Metaxa	PCR	WGA-X	196246	14	122552	30700
AG-212-L06	0.55	61	Proteobacteria		Metaxa	PCR	WGA-X	93645	25	202114	47814
AG-212-L07	0.38	62	Proteobacteria	CheckM			WGA-X	131558	34	321016	65706
AG-212-M11	0.12	65	Proteobacteria		Metaxa		WGA-X	103524	21	107831	12285
AG-212-M15	1.6	64	Proteobacteria	CheckM			WGA-X	70722	33	230061	32946
AG-212-M17	0.13	65	Proteobacteria	CheckM			WGA-X	155386	26	97567	8838
AG-212-M19	1.28	59	Proteobacteria			PCR	WGA-X	78004	12	151761	52048
AG-212-M23	0.45	54	Proteobacteria			PCR	WGA-X	85349	6	55905	16818
AG-212-N04	0.46	65	Proteobacteria	CheckM			WGA-X	174417	20	159942	20831
AG-212-N07	0.14	64	Proteobacteria			PCR	WGA-X	115842	17	114642	23162
AG-212-N18	0.29	40	Proteobacteria	CheckM		PCR	WGA-X	117078	32	393945	47648
AG-212-N23	0.81	61	Proteobacteria		Metaxa	PCR	WGA-X	71350	16	177195	34330
AG-212-O05	0.3	58	Proteobacteria			PCR	WGA-X	79612	24	217345	25391
AG-212-O06	0.16	63	Proteobacteria	CheckM			WGA-X	129904	37	329522	28477
AG-212-O07	1.68	64	Proteobacteria	CheckM			WGA-X	93943	18	165846	35963
AG-212-O08	0.13	46	Proteobacteria	CheckM		PCR	WGA-X	133511	44	376482	46727
AG-212-O10	0.85	63	Proteobacteria	CheckM		PCR	WGA-X	158428	34	292552	41071
AG-212-O14	0.32	66	Proteobacteria	CheckM	Metaxa	PCR	WGA-X	268340	11	94453	16381
AG-212-O15	0.04	62	Proteobacteria	CheckM			WGA-X	181049	13	98278	17943
AG-212-O21	0.28	58	Proteobacteria	CheckM	Metaxa	PCR	WGA-X	85362	34	314496	43251
AG-212-P01	0.22	55	Proteobacteria		Metaxa	PCR	WGA-X	92498	10	134999	38450
AG-212-P11	0.33	39	Proteobacteria			PCR	WGA-X	114038	46	311124	39820
AG-212-P18	0.33	66	Proteobacteria		Metaxa	PCR	WGA-X	117041	16	120768	15292
AG-212-P19	0.38	54	Proteobacteria	CheckM			WGA-X	110336	21	154254	33883
AG-213-A05	0.23	32	Proteobacteria	CheckM			MDA	549371	41	436586	26326
AG-213-A09	3.09	42	Proteobacteria	CheckM			MDA	792311	26	239134	23190
AG-213-B16	0.14	36	Proteobacteria	CheckM	Metaxa	PCR	MDA	819171	34	528751	63064
AG-213-C19	0.32	46	Proteobacteria		Metaxa	PCR	MDA	1779824	6	77023	31902
AG-213-K06	0.07	40	Proteobacteria	CheckM			MDA	4235983	28	267030	41581
AG-213-L17	0.07	43	Proteobacteria	CheckM			MDA	8389480	29	367595	53372
AG-213-M03	0.05	38	Proteobacteria	CheckM			MDA	1359044	19	222183	47160
AG-213-N07	0.07	40	Proteobacteria	CheckM			MDA	3178818	12	109261	31079
AG-213-N14	0.06	38	Proteobacteria			PCR	MDA	2160314	9	117411	27212
AG-213-O19	0.13	40	Proteobacteria	CheckM	Metaxa	PCR	MDA	588100	20	204606	33913
AG-213-P19	0.21	40	Proteobacteria	CheckM			MDA	1198144	18	247055	40036
Proteobacteria average	0.47	57						405869	24	215381	32556
AG-212-F03	4.69	61	Spirochaetes	CheckM			WGA-X	79134	34	266523	24341
Spirochaetes average	4.69	61						79134	34	266523	24341
AG-212-A21	0.65	60	Verrucomicrobia		Metaxa	PCR	WGA-X	66382	21	169738	29648
AG-212-B10	0.46	63	Verrucomicrobia	CheckM	Metaxa	PCR	WGA-X	598603	86	748268	29704
AG-212-B22	0.23	58	Verrucomicrobia	CheckM			WGA-X	39150	27	149459	12286
AG-212-C11	0.37	55	Verrucomicrobia	CheckM	Metaxa	PCR	WGA-X	34139	13	124645	24951
AG-212-D02	0.64	60	Verrucomicrobia	CheckM		PCR	WGA-X	77328	35	314917	43617
AG-212-D21	0.49	56	Verrucomicrobia	CheckM			WGA-X	53703	12	192271	39106
AG-212-D22	0.79	59	Verrucomicrobia	CheckM	Metaxa	PCR	WGA-X	68008	26	193883	30511
AG-212-E04	0.29	60	Verrucomicrobia		Metaxa	PCR	WGA-X	122168	20	186097	33630
AG-212-E14	0.11	39	Verrucomicrobia			PCR	WGA-X	157057	19	115943	16492
AG-212-F15	0.28	54	Verrucomicrobia	CheckM			WGA-X	60546	11	164665	53964
AG-212-G06	0.38	55	Verrucomicrobia	CheckM			WGA-X	163048	36	294564	28862
AG-212-K21	0.55	56	Verrucomicrobia		Metaxa	PCR	WGA-X	134527	33	245601	26739
AG-212-L04	0.46	59	Verrucomicrobia	CheckM			WGA-X	284164	20	283770	54619
AG-212-L09	0.11	40	Verrucomicrobia	CheckM			WGA-X	295869	42	293391	30314
AG-212-L18	0.26	38	Verrucomicrobia		Metaxa	PCR	WGA-X	583128	29	209898	17789
AG-212-L22	0.44	58	Verrucomicrobia	CheckM			WGA-X	217311	17	134132	27303
AG-212-N21	1.84	62	Verrucomicrobia	CheckM	Metaxa	PCR	WGA-X	105549	40	326301	27055
AG-213-B15	0.1	40	Verrucomicrobia	CheckM			MDA	1076722	11	82485	19016
AG-213-J15	0.7	57	Verrucomicrobia		Metaxa	PCR	MDA	3557663	20	191576	33873
AG-213-M06	0.1	40	Verrucomicrobia	CheckM		PCR	MDA	519419	8	109949	34623
Verrucomicrobia average	0.46	53						410724	26	226578	30705
Average, all identified cells	0.65	57						404956	27	223340	30541
