# Supplementary material for: Improved genome recovery and integrated cell-size analyses of individual uncultured microbial cells and viral particles
Source: Nat Commun. 2017 Jul 20;8:84. doi: 10.1038/s41467-017-00128-z (PMC5519541; doi:10.1038/s41467-017-00128-z)
Supplement: Supplementary file 3 — Supplementary Data 2 [file 41467_2017_128_MOESM3_ESM.xlsx]

## Sheet: Sheet1
SAG	Source	gDNA amplification	Cell classification	Virus classification	Virus closest relative	Virus contigs
AD-866-D17	Gulf of Maine	MDA	Flavobacteria/ Cryomorphaceae	Undetermined	Diverse uncultured phages (Bioproject PRJDB1484)	AD-866-D17_NODE_6_length_6323_cov_51.5026_ID_11
AD-866-E08	Gulf of Maine	MDA	Gammaproteobacteria/ Coxiellaceae	Podoviridae	Cellulophaga phage phi38:1 (NC_021796)	AD-866-E08_NODE_12_length_5420_cov_15.9525_ID_23
						AD-866-E08_NODE_5_length_23484_cov_44.7056_ID_9
						AD-866-E08_NODE_6_length_22967_cov_52.4875_ID_11
AD-866-F02	Gulf of Maine	MDA	Undetermined	Undetermined	Diverse uncultured phages	AD-866-F02_NODE_1_length_19706_cov_30.3391_ID_1
						AD-866-F02_NODE_4_length_11241_cov_45.1569_ID_7
						Possibly more
AD-866-F15	Gulf of Maine	MDA	Undetermined	Podoviridae	Puniceispirillum phage HMO-2011 (NC_021864)	AD-866-F15_NODE_1_length_23899_cov_47.9007_ID_1
AD-866-F21	Gulf of Maine	MDA	Flavobacteria/ Flavobacteriaceae	Podoviridae	Cellulophaga phage phi38:1 (NC_021796)	AD-866-F21_NODE_1_length_58720_cov_49.9472_ID_1
AD-866-G02	Gulf of Maine	MDA	Undetermined	Phycodnaviridae	Phaeocystis globosa virus 12T (HQ634147)	AD-866-G02_NODE_1_length_32989_cov_47.931_ID_1
						AD-866-G02_NODE_2_length_23457_cov_39.2701_ID_3_1
						AD-866-G02_NODE_4_length_17779_cov_48.0003_ID_7_9
						AD-866-G02_NODE_7_length_7089_cov_44.5923_ID_13_2
AD-866-I10	Gulf of Maine	MDA	Undetermined	Myoviridae	Pelagibacter phage HTVC008M (NC_020484)	AD-866-I10_NODE_1_length_28669_cov_51.5095_ID_1
						AD-866-I10_NODE_2_length_6373_cov_14.317_ID_3
AD-866-L19	Gulf of Maine	MDA	Undetermined	Myoviridae	Escherichia phage PBECO 4 (NC_027364)	AD-866-L19_NODE_1_length_14593_cov_52.1486_ID_1_7
AD-867-A16	Gulf of Maine	WGA-X	Undetermined	Myoviridae	Diverse uncultured phages, Rhodothermus phage RM378 (NC_004735)	AD-867-A16_NODE_1_length_53360_cov_52.2843_ID_1
						AD-867-A16_NODE_2_length_23636_cov_42.7035_ID_3
						AD-867-A16_NODE_3_length_12611_cov_32.214_ID_5
AD-867-D11	Gulf of Maine	WGA-X	Alphaproteobacteria/ Pelagibacteraceae	Undetermined	Mixed environmental uncultured phages (Bioproject PRJDB1484)	AD-867-D11_NODE_8_length_15116_cov_42.5569_ID_15
AD-867-D20	Gulf of Maine	WGA-X	Undetermined	Myoviridae	Diverse uncultured phages	AD-867-D20_NODE_10_length_6831_cov_22.173_ID_19
						AD-867-D20_NODE_11_length_6241_cov_53.8906_ID_21
						AD-867-D20_NODE_2_length_27482_cov_38.2878_ID_3
						AD-867-D20_NODE_4_length_25084_cov_44.4455_ID_7
						AD-867-D20_NODE_5_length_22462_cov_45.2296_ID_9
						AD-867-D20_NODE_6_length_15180_cov_49.6516_ID_11
						AD-867-D20_NODE_7_length_14344_cov_52.2945_ID_13
						AD-867-D20_NODE_8_length_11870_cov_52.6951_ID_15
						AD-867-D20_NODE_9_length_8994_cov_47.7665_ID_17
AD-867-E19	Gulf of Maine	WGA-X	Undetermined	Myoviridae	Diverse uncultured phages	AD-867-E19_NODE_1_length_20067_cov_44.7482_ID_1
						AD-867-E19_NODE_2_length_18535_cov_33.7157_ID_3
						AD-867-E19_NODE_4_length_10999_cov_44.6531_ID_7
						AD-867-E19_NODE_5_length_10666_cov_49.3433_ID_9
						AD-867-E19_NODE_6_length_8766_cov_37.1848_ID_11
						AD-867-E19_NODE_7_length_6566_cov_42.55_ID_13
AD-867-G03	Gulf of Maine	WGA-X	Undetermined	Phycodnaviridae	Micromonas sp. RCC1109 virus MpV1 (NC_014767); Bathycoccus sp. RCC1105 virus BpV2 (HM004430); Ostreococcus tauri virus 1 (NC_013288)	AD-867-G03_NODE_1_length_24171_cov_46.5488_ID_1
						AD-867-G03_NODE_2_length_21581_cov_46.5424_ID_3
						AD-867-G03_NODE_3_length_11070_cov_27.0701_ID_5
						AD-867-G03_NODE_4_length_9742_cov_23.8925_ID_7_10
						AD-867-G03_NODE_5_length_9431_cov_48.9889_ID_9_8
AD-867-G08	Gulf of Maine	WGA-X	Undetermined	Podoviridae	Diverse uncultured phages (Bioproject PRJDB1484); Cellulophaga phage phi38:1 (NC_021796)	AD-867-G08_NODE_1_length_59478_cov_49.2895_ID_1
AD-867-H24	Gulf of Maine	WGA-X	10-cell positive control	Undetermined	Diverse uncultured phages	AD-867-H24_NODE_5_length_38068_cov_50.4394_ID_11
						AD-867-H24_NODE_34_length_11308_cov_19.2083_ID_89
						AD-867-H24_NODE_65_length_6250_cov_33.2978_ID_153
AD-867-K20	Gulf of Maine	WGA-X	Undetermined	Myoviridae	Pelagibacter phage HTVC008M (NC_020484)	AD-867-K20_NODE_1_length_80575_cov_48.8407_ID_1
						AD-867-K20_NODE_2_length_67422_cov_51.5169_ID_3
AD-867-L08	Gulf of Maine	WGA-X	Alphaproteobacteria/ Rhodospirillaceae	Undetermined	Diverse uncultured phages	AD-867-L08_NODE_4_length_14145_cov_53.7604_ID_7
						AD-867-L08_NODE_24_length_2487_cov_50.4477_ID_53
						AD-867-L08_NODE_25_length_2419_cov_5.03596_ID_55
AD-867-L16	Gulf of Maine	WGA-X	Alphaproteobacteria/ Rhodobacteraceae	Undertermined	Diverse uncultured phages	AD-867-L16_NODE_1_length_33205_cov_51.1475_ID_1_21
AD-867-M19	Gulf of Maine	WGA-X	Alphaproteobacteria/ Pelagibacteraceae	Podoviridae	Pelagibacter phage HTVC011P (NC_020482)	AD-867-M19_NODE_3_length_12026_cov_49.2217_ID_5
AD-867-M22	Gulf of Maine	WGA-X	Undetermined	Siphoviridae	Diverse uncultured phages	AD-867-M22_NODE_1_length_29080_cov_38.0465_ID_1
						AD-867-M22_NODE_2_length_23067_cov_49.522_ID_3
						AD-867-M22_NODE_7_length_15013_cov_39.0237_ID_13
						AD-867-M22_NODE_9_length_8282_cov_20.832_ID_17
						Possibly more
AD-867-N04	Gulf of Maine	WGA-X	Undetermined	Undetermined	Diverse uncultured phages (Bioproject PRJDB1484)	AD-867-N04_NODE_17_length_5089_cov_47.7491_ID_35
						AD-867-N04_NODE_23_length_4274_cov_27.8071_ID_47
						AD-867-N04_NODE_28_length_3177_cov_51.5675_ID_57
AD-867-N15	Gulf of Maine	WGA-X	Undetermined	Siphoviridae	Diverse uncultured phages	AD-867-N15_NODE_1_length_56963_cov_34.6701_ID_1
						AD-867-N15_NODE_2_length_24427_cov_34.5442_ID_3_10
						AD-867-N15_NODE_3_length_21479_cov_47.4291_ID_5
AD-867-N18	Gulf of Maine	WGA-X	Gammaproteobacteria/ Francisellaceae	Undetermined	Diverse uncultured phages	AD-867-N18_NODE_12_length_8613_cov_52.1291_ID_23
						AD-867-N18_NODE_16_length_5279_cov_47.7473_ID_31
AD-867-O03	Gulf of Maine	WGA-X	Flavobacteria/ Flavobacteriaceae	Phycodnaviridae	Phaeocystis globosa virus 12T (HQ634147)	AD-867-O03_NODE_1_length_36901_cov_40.5375_ID_1_7
AD-867-O13	Gulf of Maine	WGA-X	Undetermined	Myoviridae	Diverse uncultured phages (Bioproject PRJDB1484)	AD-867-O13_NODE_1_length_25467_cov_44.8286_ID_1
						AD-867-O13_NODE_3_length_5191_cov_31.2993_ID_5
						AD-867-O13_NODE_4_length_4086_cov_52.8329_ID_7
						AD-867-O13_NODE_5_length_3949_cov_40.2942_ID_9
						AD-867-O13_NODE_6_length_3933_cov_6.80015_ID_11
						AD-867-O13_NODE_7_length_3798_cov_49.8778_ID_13
						AD-867-O13_NODE_8_length_2475_cov_21.6579_ID_15
						AD-867-O13_NODE_9_length_2230_cov_27.4722_ID_17
AD-867-O21	Gulf of Maine	WGA-X	Undetermined	Myoviridae	Diverse uncultured phages (Bioproject PRJDB1484)	AD-867-O21_NODE_1_length_11554_cov_52.8626_ID_1
AD-867-P16	Gulf of Maine	WGA-X	Gammaproteobacteria	Undetermined	Diverse uncultured phages (Bioproject PRJDB1484)	AD-867-P16_NODE_4_length_13346_cov_19.5225_ID_7
AG−212−F09	Garden soil	WGA-X	Undetermined	Undetermined	Diverse uncultured phages (Bioproject PRJDB1484)	AG-212-F09_NODE_1_length_11150_cov_12.0307_ID_1_7
				Microviridae	Similar to uncultured Gokushovirinae ssDNA viruses	AG-212-F09_NODE_2_length_4494_cov_57.9189_ID_3_5
AG−212−I18	Garden soil	WGA-X	Undetermined	Undetermined	Diverse uncultured phages (Bioproject PRJDB1484)	AG-212-I18_NODE_3_length_19213_cov_10.9304_ID_5_26
AG−212−L19	Garden soil	WGA-X	Undetermined	Myoviridae	Diverse uncultured phages (Bioproject PRJDB1484) and cyanomyoviruses	AG-212-L19_NODE_1_length_100064_cov_41.3736_ID_1_173
						AG-212-L19_NODE_2_length_48518_cov_39.8783_ID_3_3
						AG-212-L19_NODE_3_length_26866_cov_35.6093_ID_5_12
						AG-212-L19_NODE_4_length_26635_cov_26.7321_ID_7_7
AG−213−A09	Garden soil	MDA	Betaproteobacteria	Siphoviridae	Similar to diverse putative prophages. Major capsid protein similar to Caulobacter phage CcrColossus (NC_019406)	AG-213-A09_NODE_4_length_21101_cov_46.239_ID_7_9
						AG-213-A09_NODE_12_length_9260_cov_10.003_ID_23_11
