# Supplementary material for: Improved genome recovery and integrated cell-size analyses of individual uncultured microbial cells and viral particles
Source: Nat Commun. 2017 Jul 20;8:84. doi: 10.1038/s41467-017-00128-z (PMC5519541; doi:10.1038/s41467-017-00128-z)
Supplement: Supplementary file 4 — Supplementary Data 3 [file 41467_2017_128_MOESM4_ESM.xlsx]

## Sheet: Sheet1
SAG	Identity	Closest relative	gDNA-A	ST	AS	LC	Contigs	G+C	Reads
AG-284-A05	eukaryote virus	Organic Lake phycodnavirus 1 (HQ704802); Organic Lake phycodnavirus 2 (HQ704803)	WGA-X	Full	189367	17583	28	29	9567957
AG-284-A06	Micromonas	Micromonas commoda (strain RCC299) (Assembly GCA_000090985)	WGA-X	LoCoS	10992	8514	2	65	79766
AG-284-A10	phage	Escherichia coli phage T5 (NC_005859)	WGA-X	Full	60104	25855	5	39	8850895
AG-284-B07	phage	Multiple uncultured phages (Bioproject PRJDB1484)	WGA-X	LoCoS	27658	27658	1	33	177938
AG-284-B08	eukaryote virus	Bathycoccus sp. RCC1105 virus BpV1 (NC_014765)	WGA-X	Full	96734	29307	11	41	9007467
AG-284-B09	Verrucomicrobia	Verrucomicrobia bacterium SCGC AAA168-F10 (Assembly GCA_000264645); Verrucomicrobium sp. BvORR034 (assembly GCA_000739635)	WGA-X	Full	4291853	58789	465	55	10429291
AG-284-B16	Ostreococcus	Ostreococcus tauri (Assembly GCF_000214015)	WGA-X	LoCoS	9748	9748	1	60	71394
AG-284-B19	Bathycoccus	Bathycoccus prasinos RCC1105 (BioProject PRJEA71363)	WGA-X	Full	2605259	88473	269	48	4537912
AG-284-C08	Micromonas	Micromonas commoda (strain RCC299) (Assembly GCA_000090985)	WGA-X	LoCoS	59603	12762	7	36	313460
AG-284-C14	Bathycoccus	Bathycoccus prasinos RCC1105 (BioProject PRJEA71363)	WGA-X	LoCoS	22013	10477	5	43	255630
AG-284-C16	unidentified	N/A	WGA-X	LoCoS	6994	4311	2	48	542104
AG-284-C21	unidentified	N/A	WGA-X	Full	21866	8378	4	41	12534628
AG-284-D15	phage	Synechococcus phage ACG-2014j (NC_026926)	WGA-X	LoCoS	22634	14024	2	34	476912
AG-284-E05	Bathycoccus	Bathycoccus prasinos RCC1105 (BioProject PRJEA71363)	WGA-X	LoCoS	16497	11137	2	47	177661
AG-284-E11	unidentified	N/A	WGA-X	LoCoS	9969	9969	1	34	305375
AG-284-F03	phage	Multiple phages	WGA-X	LoCoS	6374	4264	2	57	310058
AG-284-F18	eukaryote virus	Multiple eukaryotic viruses	WGA-X	LoCoS	60165	10922	8	30	504602
AG-284-G03	phage	Synechococcus phage S-CAM1 (NC_020837)	WGA-X	LoCoS	12830	7370	3	38	333649
AG-284-G18	eukaryote virus	Bathycoccus sp. RCC1105 virus BpV1 (NC_014765); Bathycoccus sp. RCC1105 virus BpV2 (HM004430)	WGA-X	LoCoS	53055	24489	4	36	423609
AG-284-I07	eukaryote virus	Micromonas sp. RCC1109 virus MpV1 (NC_014767); Bathycoccus sp. RCC1105 virus BpV2 (HM004430); Ostreococcus tauri virus 1 (NC_013288)	WGA-X	LoCoS	92760	37208	4	40	138455
AG-284-J02	eukaryote virus	Organic Lake phycodnavirus 1 (HQ704802); Bathycoccus sp. RCC1105 virus BpV2 (HM004430)	WGA-X	Full	183277	18668	20	27	6217059
AG-284-J04	unidentified	Calanoida sp. copepod associated circular virus isolate I0298 (NC_027795)	WGA-X	Full	1392765	69886	152	59	9663218
AG-284-J21	phage	Multiple uncultured phages (Bioproject PRJDB1484)	WGA-X	LoCoS	20035	5182	5	39	539841
AG-284-K02	eukaryote virus	Bathycoccus sp. RCC1105 virus BpV1 (NC_014765); Bathycoccus sp. RCC1105 virus BpV2 (HM004430)	WGA-X	Full	35676	8077	8	35	7921048
AG-284-K05	phage	Multiple uncultured phages (Bioproject PRJDB1484)	WGA-X	LoCoS	61060	23433	7	39	307436
AG-284-L03	unidentified	N/A	WGA-X	LoCoS	27765	7444	8	45	491319
AG-284-L05	Gammaproteobacteria	Legionella drancourtii (GCA_000162755)	WGA-X	LoCoS	120621	7923	28	38	636602
AG-284-L21	Micromonas	Micromonas commoda (strain RCC299) (Assembly GCA_000090985)	WGA-X	LoCoS	28409	12486	3	62	335735
AG-284-M07	unidentified	N/A	WGA-X	LoCoS	6367	4074	2	44	152614
AG-284-M13	phage	Multiple phages	WGA-X	LoCoS	25703	15132	4	33	349439
AG-284-M23	phage	Multiple phages	WGA-X	LoCoS	10661	10661	1	31	301807
AG-284-N04	eukaryote virus	Multiple eukaryotic viruses	WGA-X	LoCoS	68962	12964	14	28	406174
AG-284-N13	Flavobacteria	Altibacter lentus (Assembly GCA_000746845)	WGA-X	Full	1713899	109601	88	37	12727683
AG-284-N20	Betaproteobacteria	Methylophilales bacterium HTCC2181 (Assembly GCA_000168995)	WGA-X	Full	1004991	76694	63	35	9391780
AG-284-N22	eukaryote virus	Organic Lake phycodnavirus 1 (HQ704802); Organic Lake phycodnavirus 2 (HQ704803)	WGA-X	LoCoS	172852	24783	19	28	390952
AG-284-O07	unidentified	N/A	WGA-X	LoCoS	5013	2755	2	34	560258
AG-286-B06	eukaryote virus	Bathycoccus sp. RCC1105 virus BpV1 (NC_014765); Bathycoccus sp. RCC1105 virus BpV2 (HM004430)	MDA	LoCoS	112240	38284	6	36.6447	14211921
AG-286-C21	Micromonas	Micromonas commoda (GCA_000090985.2)	MDA	LoCoS	306375	27334	39	44.8525	9684690
AG-286-J05	phage	Multiple phages	MDA	LoCoS	75578	31829	5	31.7103	16351152
AG-286-O11	Bathycoccus	Bathycococcus prasinos (PRJEA71363)	MDA	LoCoS	1625395	68911	148	47.9207	11134925
